# Supplementary material for: A Nucleus-Targeting WT1 Antagonistic Peptide Encapsulated in Polymeric Nanomicelles Combats Refractory Chronic Myeloid Leukemia
Source: Pharmaceutics. 2023 Sep 12;15(9):2305. doi: 10.3390/pharmaceutics15092305 (PMC10534672; doi:10.3390/pharmaceutics15092305)
Supplement: Supplementary file 1 [file pharmaceutics-15-02305-s001.zip]

Archive with 1 entries (1 files):
- pharmaceutics-2553650-supplementary.pdf
